# Supplementary material for: Energy expenditure and enjoyment of instructor-led exercise videos for children ages 7–13
Source: PLoS One. 2025 Oct 3;20(10):e0333283. doi: 10.1371/journal.pone.0333283 (PMC12494238; doi:10.1371/journal.pone.0333283)
Supplement: S1 Data — Table A: Energy expenditure and enjoyment data. Table B: Baseline data. (XLSX) [file pone.0333283.s001.xlsx]

## Sheet: Table A
Participant ID	Gender	Age	VideoType	VideoNumber	EETOT	PACES
P002	2	12.502	cardio	1	38	3.25
P002	2	12.502	cardio	2	51	3.8125
P002	2	12.502	mindfulness	3	24	3.875
P002	2	12.502	cardio	4	30	4.0625
P002	2	12.502	cardio	5	44	4.0625
P002	2	12.502	walk		21	4.3125
P002	2	12.502	controlvideo		13	4.1875
P004	1	7.552	sportsskills	1	15	4.9375
P004	1	7.552	mindfulness	2	14	4.625
P004	1	7.552	cardio	3	14	5
P004	1	7.552	cardio	4	18	4.75
P004	1	7.552	cardio	5	27	5
P004	1	7.552	controlvideo		9	4.25
P004	1	7.552	walk		15	4.25
P005	2	12.194	cardio	1	30	3.5625
P005	2	12.194	sportsskills	2	20	3.3125
P005	2	12.194	cardio	3	38	3.125
P005	2	12.194	cardio	4	35	3.5
P005	2	12.194	cardio	5	49	3.625
P005	2	12.194	controlvideo		10	2.625
P005	2	12.194	walk		15	2.8125
P006	1	7.547	cardio	1	11	3.4375
P006	1	7.547	cardio	2	23	3.875
P006	1	7.547	strength	3	20	3.625
P006	1	7.547	cardio	4	20	3.5625
P006	1	7.547	cardio	5	20	3.4375
P006	1	7.547	controlvideo		7	3.5
P006	1	7.547	walk		9	3.8125
P012	2	8.505	mindfulness	1	11	3.3125
P012	2	8.505	cardio	2	30	4.5
P012	2	8.505	sportsskills	3	22	4.5625
P012	2	8.505	cardio	4	22	3.8125
P012	2	8.505	sportsskills	5	24	3.8125
P012	2	8.505	controlvideo		10	3.375
P012	2	8.505	walk		14	3.8125
P014	2	11.78	mindfulness	1	16	2.5625
P014	2	11.78	cardio	2	22	4.125
P014	2	11.78	sportsskills	3	24	2.9375
P014	2	11.78	cardio	4	40	4.25
P014	2	11.78	mindfulness	5	20	3.5625
P014	2	11.78	controlvideo		12	3.8125
P014	2	11.78	walk		16	3.8125
P017	1	11.519	mindfulness	1	41	3.125
P017	1	11.519	strength	2	19	4.125
P017	1	11.519	cardio	3	34	3.9375
P017	1	11.519	cardio	4	35	4.125
P017	1	11.519	strength	5	25	3.8125
P017	1	11.519	controlvideo		10	4.0625
P017	1	11.519	walk		15	3.75
P018	1	9.355	sportsskills	1	14	2.75
P018	1	9.355	cardio	2	35	4.5625
P018	1	9.355	sportsskills	3	27	4.6875
P018	1	9.355	sportsskills	4	26	4.625
P018	1	9.355	strength	5	26	4.5625
P018	1	9.355	controlvideo		9	2.9375
P018	1	9.355	walk		16	3.375
P019	2	8.263	cardio	1	16	3.8125
P019	2	8.263	cardio	2	16	3.875
P019	2	8.263	cardio	3	17	2.6875
P019	2	8.263	sportsskills	4	12
P019	2	8.263		5
P019	2	8.263	controlvideo		7	3.8125
P019	2	8.263	walk		10	3.125
P020	1	11.955	sportsskills	1	22	3.1875
P020	1	11.955	sportsskills	2	36	3.125
P020	1	11.955	mindfulness	3	22	2.8125
P020	1	11.955	mindfulness	4	14	2.9375
P020	1	11.955	sportsskills	5	21	3.125
P020	1	11.955	controlvideo		9	3.125
P020	1	11.955	walk		19	3.1875
P022	1	11.766	cardio	1	32	4
P022	1	11.766	mindfulness	2	18
P022	1	11.766	cardio	3	17	4.125
P022	1	11.766	sportsskills	4	15	2.75
P022	1	11.766	mindfulness	5	12	3.75
P022	1	11.766	controlvideo		9	3.8125
P022	1	11.766	walk		15	3.9375
P023	1	7.205	mindfulness	1	20	3
P023	1	7.205	strength	2	14	3.25
P023	1	7.205	mindfulness	3	13	3.25
P023	1	7.205	cardio	4	20	3.125
P023	1	7.205	cardio	5	13	3.875
P023	1	7.205	controlvideo		8	3.25
P023	1	7.205	walk		13	3.25
P025	1	10.761	cardio	1	38	3.375
P025	1	10.761	cardio	2	21	3.5625
P025	1	10.761	strength	3	21	3.5
P025	1	10.761	cardio	4	21	3.875
P025	1	10.761	mindfulness	5	24	3.625
P025	1	10.761	controlvideo		10	3.4375
P025	1	10.761	walk		14	3.5
P026	2	7.144	cardio	1	25	3.9375
P026	2	7.144	mindfulness	2	11	3.875
P026	2	7.144	cardio	3	15	3.875
P026	2	7.144	sportsskills	4	10	4.125
P026	2	7.144	mindfulness	5	9	4.25
P026	2	7.144	controlvideo		6	3.75
P026	2	7.144	walk		9	4.0625
P027	2	9.663	mindfulness	1	36	4.6875
P027	2	9.663	strength	2	23	4.5625
P027	2	9.663	mindfulness	3	33	4.4375
P027	2	9.663	cardio	4	48	3.875
P027	2	9.663	cardio	5	31	4.4375
P027	2	9.663	controlvideo
P027	2	9.663	walk		23	4.0625
P042	1	7.808	strength	1	7	4.6875
P042	1	7.808	cardio	2	24	4.9375
P042	1	7.808	sportsskills	3	10	4.9375
P042	1	7.808	mindfulness	4	11	4.9375
P042	1	7.808	mindfulness	5	17	4.875
P042	1	7.808	controlvideo		7	4.5625
P042	1	7.808	walk		12	4.75
P043	2	9.575	cardio	1	22	5
P043	2	9.575	sportsskills	2	13	5
P043	2	9.575	sportsskills	3	32	5
P043	2	9.575	cardio	4	28	4.75
P043	2	9.575	sportsskills	5	19	4.9375
P043	2	9.575	controlvideo		11	5
P043	2	9.575	walk		15	5
P044	1	7.05	cardio	1	17	4.6875
P044	1	7.05	strength	2	6	4.5625
P044	1	7.05	mindfulness	3	10	4.75
P044	1	7.05	cardio	4	19	4.8125
P044	1	7.05	strength	5	13	4.8125
P044	1	7.05	controlvideo		9	4.5
P044	1	7.05	walk		19	4.75
P046	1	9.569	mindfulness	1	19	1.875
P046	1	9.569	strength	2	11	4.3125
P046	1	9.569	cardio	3	27	1.3125
P046	1	9.569	mindfulness	4	14	3.875
P046	1	9.569	cardio	5	23	2.9375
P046	1	9.569	controlvideo		10	3.4375
P046	1	9.569	walk		29	3.4375
P047	2	12.747	cardio	1	26	4.9375
P047	2	12.747	cardio	2	42	4.8125
P047	2	12.747	strength	3	49	4.9375
P047	2	12.747	strength	4	36	4.5
P047	2	12.747	sportsskills	5	45	4.625
P047	2	12.747	controlvideo		16	4.6875
P047	2	12.747	walk		31	4.8125
P048	2	10.827	sportsskills	1	18	3.1875
P048	2	10.827	cardio	2	24	2.3125
P048	2	10.827	cardio	3	39	4.3125
P048	2	10.827	strength	4	23	1.875
P048	2	10.827	cardio	5	29	4.5625
P048	2	10.827	controlvideo		10	4.0625
P048	2	10.827	walk		15	4.3125
P050	2	7.747	sportsskills	1	18	4.5
P050	2	7.747	strength	2	16	4.4375
P050	2	7.747	strength	3	14	4.25
P050	2	7.747	cardio	4	26	4.5625
P050	2	7.747	sportsskills	5	27	4.5625
P050	2	7.747	controlvideo		8	3.875
P050	2	7.747	walk		11	4.375
P051	1	8.961	mindfulness	1
P051	1	8.961	cardio	2
P051	1	8.961	mindfulness	3
P051	1	8.961	cardio	4
P051	1	8.961	cardio	5
P051	1	8.961	controlvideo			4.25
P051	1	8.961	walk			5
P054	1	13.727	strength	1	23	2.625
P054	1	13.727	cardio	2	40	2.3125
P054	1	13.727	cardio	3	21	2.5
P054	1	13.727	cardio	4	32	2.75
P054	1	13.727	cardio	5	27	2.25
P054	1	13.727	controlvideo		14	1.5625
P054	1	13.727	walk		20	2.875
P056	1	11.486	sportsskills	1	18	3.75
P056	1	11.486	strength	2	15	3.9375
P056	1	11.486	sportsskills	3	35	4.125
P056	1	11.486	cardio	4	36	3.8125
P056	1	11.486	mindfulness	5	16	3.5
P056	1	11.486	controlvideo		11	3.3125
P056	1	11.486	walk		17	4.25
P057	1	7.716	cardio	1	11	4.9375
P057	1	7.716	cardio	2	11	4.875
P057	1	7.716	sportsskills	3	15	4.9375
P057	1	7.716	cardio	4	13	4.9375
P057	1	7.716	cardio	5	17	4.9375
P057	1	7.716	controlvideo		7	4.5625
P057	1	7.716	walk		10	4.9375
P058	2	10.672	cardio	1	24	4.3125
P058	2	10.672	cardio	2	30	4.25
P058	2	10.672	cardio	3	24	4.0625
P058	2	10.672	sportsskills	4	26	4.5
P058	2	10.672	cardio	5	30	4.625
P058	2	10.672	controlvideo		11	3.5625
P058	1	10.672	walk		10	3.8125
P059	1	7.983	cardio	1	25	2.9375
P059	1	7.983	cardio	2	17	3.4375
P059	1	7.983	cardio	3	24	3.375
P059	1	7.983	sportsskills	4	19	3.4375
P059	1	7.983	mindfulness	5	19	3.5625
P059	1	7.983	controlvideo		10	3.8125
P059	1	7.983	walk		13	3.8125
P060	1	7.136	cardio	1	21	4.375
P060	1	7.136	cardio	2	13	4.9375
P060	1	7.136	mindfulness	3	13	4.9375
P060	1	7.136	cardio	4	19	4.875
P060	1	7.136	mindfulness	5	14	4.6875
P060	1	7.136	controlvideo		7	4.375
P060	1	7.136	walk		11	4.1875
P061	2	12.822	cardio	1	27	3.75
P061	2	12.822	mindfulness	2	22	2.375
P061	2	12.822	sportsskills	3	27	4.75
P061	2	12.822	strength	4	30	4.375
P061	2	12.822	strength	5	29	4.1875
P061	2	12.822	controlvideo		10	3.75
P061	2	12.822	walk		18	4.0625
P063	1	13.119	cardio	1	18	3.9375
P063	1	13.119	cardio	2	18	4.3125
P063	1	13.119	strength	3	23	3.1875
P063	1	13.119	strength	4	15	5
P063	1	13.119	sportsskills	5	16	4.125
P063	1	13.119	controlvideo		7	4.1875
P063	1	13.119	walk		18	4.75
P067	2	10.858	mindfulness	1	10	2.3125
P067	2	10.858	cardio	2	16	2.875
P067	2	10.858	cardio	3	17	3.75
P067	2	10.858	sportsskills	4	11	3.875
P067	2	10.858	cardio	5	21	4
P067	2	10.858	controlvideo		8	4.0625
P067	2	10.858	walk		12	3.5
P068	1	12.577	sportsskills	1	21	2.5625
P068	1	12.577	strength	2	21	2.5625
P068	1	12.577	cardio	3	16	2.5625
P068	1	12.577	mindfulness	4	11	2.1875
P068	1	12.577	cardio	5	16	2.5
P068	1	12.577	controlvideo		9	2.3125
P068	1	12.577	walk		14	2.375
P069	2	10.277	strength	1	23	4.5
P069	2	10.277	strength	2	39	3.5625
P069	2	10.277	strength	3	36	3.125
P069	2	10.277	mindfulness	4	28	4.8125
P069	2	10.277	cardio	5	26	4.75
P069	2	10.277	controlvideo		13	4.25
P069	2	10.277	walk		21	4.6875
P070	1	11.786	cardio	1	23	2.8125
P070	1	11.786	strength	2	39	3.0625
P070	1	11.786	cardio	3	36	3.4375
P070	1	11.786	mindfulness	4	28	2.4375
P070	1	11.786	cardio	5	26	2.625
P070	1	11.786	controlvideo		13	2.625
P070	1	11.786	walk		21	2.9375
P071	1	8.45	strength	1	14	4.625
P071	1	8.45	cardio	2	27	4.375
P071	1	8.45	sportsskills	3	27	4.125
P071	1	8.45	sportsskills	4	14	4.5
P071	1	8.45	cardio	5	18	4.75
P071	1	8.45	controlvideo		9	3.0625
P071	1	8.45	walk		13	2.875
P076	1	9.163	Strength	1	13	3.3125
P076	1	9.163	mindfulness	2	9	2.375
P076	1	9.163	cardio	3	9	3.375
P076	1	9.163	Strength	4	10	3.75
P076	1	9.163	Strength	5	11	4
P076	1	9.163	controlvideo		6	2.3125
P076	1	9.163	walk		10	3.375
P077	2	7.908	Strength	1	18	3.4375
P077	2	7.908	sportsskills	2	19	2.4375
P077	2	7.908	sportsskills	3	15	3.375
P077	2	7.908	cardio	4	21	3.375
P077	2	7.908	sportsskills	5	12	3.4375
P077	2	7.908	controlvideo		9	3.6875
P077	2	7.908	walk		13	3.4375
P078	2	9.488	Strength	1	14	4.6875
P078	2	9.488	mindfulness	2	14	4.75
P078	2	9.488	mindfulness	3	11	4.625
P078	2	9.488	mindfulness	4	9	4.625
P078	2	9.488	cardio	5	28	4.625
P078	2	9.488	controlvideo		9	4.6875
P078	2	9.488	walk		24	4.8125
P079	2	7.561	Strength	1	17	4.25
P079	2	7.561	cardio	2	24	4.4375
P079	2	7.561	mindfulness	3	17	4.3125
P079	2	7.561	cardio	4	22	4.6875
P079	2	7.561	cardio	5	19	4.75
P079	2	7.561	controlvideo		11	4.5
P079	2	7.561	walk		20	3.25
P081	2	9.613	cardio	1	20	4.9375
P081	2	9.613	mindfulness	2	9	3.4375
P081	2	9.613	cardio	3	24	5
P081	2	9.613	cardio	4	12	5
P081	2	9.613	mindfulness	5	20	5
P081	2	9.613	controlvideo		12	4.8125
P081	2	9.613	walk		13	4.9375

## Sheet: Table B
Participant ID	Height	Weight	Fitness Classification	BMI	BMI Category	BMI Percentile
P002	154.33	61.68	excellent	25.9	Obesity	95.8
P004	124.733	23.31	excellent	15	healthy weight	34
P005	146.3	36.197	very good	16.9	healthy weight	32
P006	127.6	21.137	excellent	13	underweight	1
P012	135	27.17	very good	14.9	healthy weight	25
P014	153	40.64	good	17.4	healthy weight	45
P017	156.366	52.188	good	21.3	overweight	85
P018	136.97	38.39	excellent	20.5	overweight	90
P019	127.7	23.799	excellent	14.6	healthy weight	18
P020	168.6	61.64	good	21.7	overweight	85
P022	145.73	39.19	excellent	18.5	healthy weight	57
P023	115.93	19.14	good	14.2	healthy weight	18
P025	151.066	37.285	good	16.3	healthy weight	33
P026	117.6	21.91	poor	15.8	healthy weight	58
P027	156.73	72.04	sufficient	29.3	severe obesity	99.5
P042	123.8	20.91	good	13.6	healthy weight	7
P043	140.46	28.98	excellent	14.7	Healthy weight	12
P044	122.47	24.5	good	16.3	Healthy weight	69
P046	153.05	63.46	sufficient	27.1	severe obesity	98.6
P047	182.03	96.21	poor	29	Obesity	97.7
P048	152.27	51.62	sufficient	22.3	overweight	94
P050	132.9	26.095	very good	14.8	Healthy weight	25
P051	143.1	38.97	sufficient	19	overweight	85
P054	157.17	49.3	very good	20	healthy weight	60
P056	138.23	32.27	excellent	16.9	healthy weight	36
P057	125.23	20.49	excellent	13.1	underweight	2
P058	140.33	30.57	very good	15.5	healthy weight	20
P059	131.53	28.44	excellent	16.4	healthy weight	63
P060	113.57	21.9	very good	17	healthy weight	78
P061	156.16	45.904	excellent	18.8	healthy weight	58
P063	156.26	42.048	excellent	17.2	healthy weight	26
P067	139.8	32.02	very good	16.4	healthy weight	36
P068	148.9	53.5	poor	24.1	overweight	92
P069	147.9	42.64	excellent	19.5	healthy weight	84
P070	151.56	39.51	very good	17.2	healthy weight	38
P071	130.63	26.61	very good	15.6	healthy weight	41
P076	130.33	26.94	excellent	15.9	healthy weight	40
P077	131.12	33.429	excellent	19.4	overweight	94
P078	134.367	33.248	very good	18.4	healthy weight	81
P079	122.9	43.862	sufficient	29	severe obesity	99.93
P081	136.23	41.32	sufficient	22.3	Obesity	95.4

## Sheet: Code
Weight Status
1	healthy weight
2	overweight/obese
3	underweight
1	Female
2	Male
